# Supplementary material for: Fabrication and Characterization of Electrospun Poly(Caprolactone)/Tannic Acid Scaffold as an Antibacterial Wound Dressing
Source: Polymers (Basel). 2023 Jan 24;15(3):593. doi: 10.3390/polym15030593 (PMC9921954; doi:10.3390/polym15030593)
Supplement: Supplementary file 1 [file polymers-15-00593-s001.zip]

Archive with 1 entries (1 files):
- polymers-2082301-supplementary.pdf
